# Supplementary material for: Association of Perinatal Cardiovascular Features with Angiotensin System Expressions in Maternal Preeclampsia
Source: Int J Mol Sci. 2024 Jul 6;25(13):7426. doi: 10.3390/ijms25137426 (PMC11242154; doi:10.3390/ijms25137426)
Supplement: Supplementary file 1 [file ijms-25-07426-s001.zip]

Archive with 1 entries (1 files):
- ijms-3054962-supplementary.pdf
